# Supplementary material for: Cathodoluminescence Spectroscopy in Graded InxGa1−xN
Source: Nanomaterials (Basel). 2022 Oct 23;12(21):3719. doi: 10.3390/nano12213719 (PMC9658634; doi:10.3390/nano12213719)
Supplement: Supplementary file 1 [file nanomaterials-12-03719-s001.zip]

Archive with 1 entries (1 files):
- nanomaterials-1919890-supplementary.pdf
